# Supplementary material for: Dependence of Incidence Angle and Flux Density in the Damage Effect of Atomic Oxygen on Kapton Film
Source: Polymers (Basel). 2022 Dec 12;14(24):5444. doi: 10.3390/polym14245444 (PMC9781240; doi:10.3390/polym14245444)
Supplement: Supplementary file 1 [file polymers-14-05444-s001.zip]

Archive with 1 entries (1 files):
- polymers-2063888-supplementary.pdf
